# Supplementary material for: Simulation test on water and salt transport characteristics of saline soil in Uzbekistan under large temperature difference
Source: PLoS One. 2025 Nov 14;20(11):e0336386. doi: 10.1371/journal.pone.0336386 (PMC12617945; doi:10.1371/journal.pone.0336386)
Supplement: S1 File — (ZIP) [file pone.0336386.s001.zip]

Archive with 24 entries (22 files):
- S1_File/
- S1_File/Supporting data/
- S1_File/Supporting data/Graphical representation of the freezing front.opju
- S1_File/Supporting data/SC-A1  Displacement of SC samples under the action of large temperature differences.opju
- S1_File/Supporting data/SC-A1  Moisture distribution within the soil column.opju
- S1_File/Supporting data/SC-A1  Temperature distribution in of the SC under conditions of large temperature differences.opju
- S1_File/Supporting data/SC-A1 Salt distribution inside the soil column.opju
- S1_File/Supporting data/SC-A2  Displacement of SC samples under the action of large temperature differences.opju
- S1_File/Supporting data/SC-A2  Moisture distribution within the soil column.opju
- S1_File/Supporting data/SC-A2  Temperature distribution in of the SC under conditions of large temperature differences.opju
- S1_File/Supporting data/SC-A2 Salt distribution inside the soil column.opju
- S1_File/Supporting data/SC-A3  Displacement of SC samples under the action of large temperature differences.opju
- S1_File/Supporting data/SC-A3  Moisture distribution within the soil column.opju
- S1_File/Supporting data/SC-A3  Temperature distribution in of the SC under conditions of large temperature differences.opju
- S1_File/Supporting data/SC-A3 Salt distribution inside the soil column.opju
- S1_File/Supporting data/SC-A4  Displacement of SC samples under the action of large temperature differences.opju
- S1_File/Supporting data/SC-A4  Moisture distribution within the soil column.opju
- S1_File/Supporting data/SC-A4  Temperature distribution in of the SC under conditions of large temperature differences.opju
- S1_File/Supporting data/SC-A4 Salt distribution inside the soil column.opju
- S1_File/Supporting data/SC-A5  Displacement of SC samples under the action of large temperature differences.opju
- S1_File/Supporting data/SC-A5  Moisture distribution within the soil column.opju
- S1_File/Supporting data/SC-A5  Temperature distribution in of the SC under conditions of large temperature differences.opju
- S1_File/Supporting data/SC-A5 Salt distribution inside the soil column.opju
- S1_File/Supporting data/Temperature changes in the study area over the last three years.xlsx
