# Supplementary material for: Simulation test on water and salt transport characteristics of saline soil in Uzbekistan under large temperature difference
Source: PLoS One. 2025 Nov 14;20(11):e0336386. doi: 10.1371/journal.pone.0336386 (PMC12617945; doi:10.1371/journal.pone.0336386)
Supplement: S1 File — (ZIP) [file pone.0336386.s001.zip › S1_File/Supporting data/Temperature changes in the study area over the last three years.xlsx]

## Sheet: Sheet1
	Data	maximum temperature/℃	lowest temperature/℃
	2021.06	44.39
	2021.07	44.77
	2021.08	42.14
	2021.12	--	-22.93
	2022.01	--	-15.41
	2022.06	32.5	--
	2022.07	36.33	--
	2022.08	31.86	--
	2022.12	--	-20.94
	2023.01	--	-23.86
	2023.06	41.11	--
	2023.07	43.01	--
	2023.08	40.41	--
	2023.12	--	-21.14
	2024.01	--	-13.12
	2024.06	41.47	--
	2024.07	41.32	--
	2024.08	40.08	--
	2024.12		-16.17
